# Supplementary material for: Comparison between metatranscriptomics and viral metagenomics, 16S, and host transcriptomics for comprehensive profiling of the respiratory microbiome and host response
Source: Front Microbiol. 2026 Jan 7;16:1685035. doi: 10.3389/fmicb.2025.1685035 (PMC12819617; doi:10.3389/fmicb.2025.1685035)
Supplement: Supplementary file 1 [file Table_1.xlsx]

## Sheet: Feuil1
Table S1. Summary of bioinformatics tools
		Version	Reference
Bioinformatic pipelines	RASFLOW	v2.0	1
	SEQMET	v0.1.0	2
Bioinformatic tools	BBMAP	v39.00	3
	BRACKEN	v2.9	4
	BWA-MEM	v0.7.17	4
	CUTADAPT	v4.6	5
	KRAKEN2	v2.1.2	6
	Samtools	v1.16.1	7
	Srahumanscrubber	v2.2.1	8
R packages used with R studio (v4.1.6)	Biomart	v3.18	9
	DADA2	v3.2	10
	Decontam	v1.20.0	11
	ggplot2	v3.4.2	12
	vegan	v2.6.4	13
	MOFA2	v1.12.1	14
	umap	v0.2.10.0	15
	stats	v4.3.1	16
	custerProfiler	v.4.10.1	17
1. Zhang, X., Jonassen, I. RASflow: an RNA-Seq analysis workflow with Snakemake. BMC Bioinformatics 21, 110 (2020). https://doi.org/10.1186/s12859-020-3433-x
2. https://github.com/genepii/seqmet.
3. https://github.com/BioInfoTools/BBMap
4. https://ccb.jhu.edu/software/bracken/Li H. (2013) Aligning sequence reads, clone sequences and assembly contigs with BWA-MEM. arXiv:1303.3997v2 [q-bio.GN].
5. Martin M., Cutadapt Removes Adapter Sequences From High-Throughput Sequencing Reads;2011 (available at https://journal.embnet.org/index.php/embnetjournal/article/view/200/458)
6. Wood, Derrick E et al. “Improved metagenomic analysis with Kraken 2.” Genome biology vol. 20,1 257. 28 Nov. 2019, doi:10.1186/s13059-019-1891-0
7. Petr Danecek, James K Bonfield, Jennifer Liddle, John Marshall, Valeriu Ohan, Martin O Pollard, Andrew Whitwham, Thomas Keane, Shane A McCarthy, Robert M Davies, Heng Li,GigaScience, Volume 10, Issue 2, February 2021, giab008, https://doi.org/10.1093/gigascience/giab008
8. https://github.com/ncbi/sra-human-scrubber
9. Durinck S, Spellman P, Birney E, Huber W (2009). “Mapping identifiers for the integration of genomic datasets with the R/Bioconductor package biomaRt.” Nature Protocols, 4, 1184–1191
10. Callahan, Benjamin J et al. “DADA2: High-resolution sample inference from Illumina amplicon data.” Nature methods vol. 13,7 (2016): 581-3. doi:10.1038/nmeth.3869
11. Davis NM, Proctor D, Holmes SP, Relman DA, Callahan BJ (2017). “Simple statistical identification and removal of contaminant sequences in marker-gene and metagenomics data.” bioRxiv, 221499. doi:10.1101/221499
12. https://cran.r-project.org/web/packages/ggplot2/index.html
13. https://cran.r-project.org/web/packages/vegan/index.html
14. https://bioconductor.org/packages/release/bioc/html/MOFA2.html
15. https://cran.r-project.org/web/packages/umap/index.html
16. https://cran.r-project.org/doc/manuals/r-patched/packages/stats/refman/stats.html
17. https://bioconductor.org/packages/release/bioc/html/clusterProfiler.html
