# Supplementary material for: Comparison between metatranscriptomics and viral metagenomics, 16S, and host transcriptomics for comprehensive profiling of the respiratory microbiome and host response
Source: Front Microbiol. 2026 Jan 7;16:1685035. doi: 10.3389/fmicb.2025.1685035 (PMC12819617; doi:10.3389/fmicb.2025.1685035)
Supplement: Supplementary file 2 [file Table_2.xlsx]

## Sheet: dfctonta_V_Target
Table S2. Contaminants identified by decontam and removed from subsequent analyses
Contaminants	RPM_mean(samples)/RPM_mean(NTC)
Contaminants_Viral_families_MetaRNA-seq
Viruses; Artverviricota; Revtraviricetes; Ortervirales; Retroviridae	0.675916
Contaminants_Bacterial_species_MetaRNA-seq
Bacteria; Proteobacteria; Gammaproteobacteria; Enterobacterales; Enterobacteriaceae; Escherichia; Escherichia coli	0.597953
Bacteria; Proteobacteria; Gammaproteobacteria; Enterobacterales; Enterobacteriaceae; Salmonella; Salmonella enterica	1.06909
Bacteria; Firmicutes; Bacilli; Bacillales; Bacillaceae; Lysinibacillus; Lysinibacillus sphaericus	1.14444
Bacteria; Proteobacteria; Betaproteobacteria; Burkholderiales; Burkholderiaceae; Ralstonia; Ralstonia pickettii	1.33786
Bacteria; Proteobacteria; Betaproteobacteria; Burkholderiales; Burkholderiaceae; Ralstonia; Ralstonia insidiosa	1.45714
Bacteria; Proteobacteria; Gammaproteobacteria; Enterobacterales; Enterobacteriaceae; Citrobacter; Citrobacter sp. CRE-46	1.86044
Bacteria; Proteobacteria; Gammaproteobacteria; Enterobacterales; Enterobacteriaceae; Klebsiella; Klebsiella pneumoniae	3.95101
Contaminants_Viral_families_vir-mNGS
Viruses; Proteobacteria phage; Gammaproteobacteria phage; Enterobacterales phage; Enterobacteriaceae phage	0.0793651
Viruses; Kitrinoviricota; Flasuviricetes; Amarillovirales; Flaviviridae	0.285616
Viruses; Artverviricota; Revtraviricetes; Ortervirales; Retroviridae	0.363025
Viruses; Kitrinoviricota; Alsuviricetes; Tymovirales; Alphaflexiviridae	0.4
Viruses; Kitrinoviricota; Alsuviricetes; Martellivirales; Bromoviridae	0.5
Viruses; Lenarviricota; Miaviricetes; Ourlivirales; Botourmiaviridae	0.5
Viruses; Kitrinoviricota; Alsuviricetes; Martellivirales; Endornaviridae	0.55
Viruses; Uroviricota; Caudoviricetes; __; Herelleviridae	0.594512
Viruses; Uroviricota; Caudoviricetes; __; Straboviridae	0.8
Viruses; Pisuviricota; Duplopiviricetes; Durnavirales; Partitiviridae	0.875
Viruses; Duplornaviricota; Chrymotiviricetes; Ghabrivirales; Totiviridae	0.934089
Viruses; Cressdnaviricota; Repensiviricetes; Geplafuvirales; Genomoviridae	1.28889
Viruses; Cossaviricota; Papovaviricetes; Zurhausenvirales; Papillomaviridae	1.80392
Viruses; Uroviricota; Caudoviricetes; __; Rountreeviridae	2.25
Viruses; Firmicutes phage; Bacilli phage; Bacillales phage; Bacillaceae phage	7.25
Viruses; Uroviricota; Caudoviricetes; __; Caudoviricetes sp.	11.7241
Viruses; __; __; __; Unclassified	19.6311
Viruses; Uroviricota; Caudoviricetes; __; Siphoviridae	66.148
Viruses; Pisuviricota; Pisoniviricetes; Picornavirales; Picornaviridae	126.93
Viruses; Peploviricota; Herviviricetes; Herpesvirales; Herpesviridae	834.254
Viruses; Negarnaviricota; Monjiviricetes; Mononegavirales; Pneumoviridae	1584.01
Viruses; Negarnaviricota; Insthoviricetes; Articulavirales; Orthomyxoviridae	2976.84
Viruses; Preplasmiviricota; Tectiliviricetes; Rowavirales; Adenoviridae	3263.04
Contaminants_Bacterial_ASV_16S-seq
Bacteria; Proteobacteria; Gammaproteobacteria; Pseudomonadales; Moraxellaceae; Enhydrobacter; Enhydrobacter aerosaccus7676	only_NTC
Bacteria; Bacteroidota; Bacteroidia; Flavobacteriales; Weeksellaceae; Chryseobacterium; Chryseobacterium NA7878	only_NTC
Bacteria; Proteobacteria; Gammaproteobacteria; Pseudomonadales; Moraxellaceae; Enhydrobacter; Enhydrobacter NA8080	only_NTC
Bacteria; Actinobacteriota; Actinobacteria; Micrococcales; Micrococcaceae; Micrococcus; Micrococcus NA106106	only_NTC
Bacteria; Proteobacteria; Gammaproteobacteria; Enterobacterales; Enterobacteriaceae; Escherichia-Shigella; Escherichia-Shigella NA111111	only_NTC
Bacteria; Proteobacteria; Gammaproteobacteria; Pseudomonadales; Moraxellaceae; Enhydrobacter; Enhydrobacter NA119119	only_NTC
Bacteria; Proteobacteria; Gammaproteobacteria; Pseudomonadales; Moraxellaceae; Enhydrobacter; Enhydrobacter NA148148	only_NTC
Bacteria; Proteobacteria; Gammaproteobacteria; Pseudomonadales; Moraxellaceae; Enhydrobacter; Enhydrobacter NA199199	only_NTC
Bacteria; Actinobacteriota; Actinobacteria; Micrococcales; Micrococcaceae; Kocuria; Kocuria rhizophila229229	only_NTC
Bacteria; Proteobacteria; Gammaproteobacteria; Pseudomonadales; Moraxellaceae; Acinetobacter; Acinetobacter radioresistens296296	only_NTC
Bacteria; Actinobacteriota; Actinobacteria; Propionibacteriales; Propionibacteriaceae; Cutibacterium; Cutibacterium granulosum316316	only_NTC
Bacteria; Proteobacteria; Gammaproteobacteria; Pseudomonadales; Moraxellaceae; Acinetobacter; Acinetobacter johnsonii8383	0.00351083
Bacteria; Proteobacteria; Gammaproteobacteria; Pseudomonadales; Moraxellaceae; Enhydrobacter; Enhydrobacter NA7373	0.00523599
Bacteria; Proteobacteria; Gammaproteobacteria; Pseudomonadales; Moraxellaceae; Enhydrobacter; Enhydrobacter aerosaccus4343	0.00611224
Bacteria; Proteobacteria; Gammaproteobacteria; Pseudomonadales; Moraxellaceae; Acinetobacter; Acinetobacter NA7777	0.0081936
Bacteria; Proteobacteria; Gammaproteobacteria; Pseudomonadales; Moraxellaceae; Enhydrobacter; Enhydrobacter NA7272	0.0149072
Bacteria; Proteobacteria; Gammaproteobacteria; Enterobacterales; Aeromonadaceae; Aeromonas; Aeromonas NA22852285	0.0175439
Bacteria; Proteobacteria; Gammaproteobacteria; Pseudomonadales; Moraxellaceae; Acinetobacter; Acinetobacter parvus8484	0.0184932
Bacteria; Firmicutes; Bacilli; Lactobacillales; Aerococcaceae; Aerococcus; Aerococcus NA23222322	0.0243902
Bacteria; Firmicutes; Bacilli; Lactobacillales; Lactobacillaceae; Latilactobacillus; Latilactobacillus NA108108	0.026738
Bacteria; Proteobacteria; Gammaproteobacteria; Pseudomonadales; Moraxellaceae; Acinetobacter; Acinetobacter NA9090	0.0390071
Bacteria; Proteobacteria; Gammaproteobacteria; Pseudomonadales; Moraxellaceae; Acinetobacter; Acinetobacter lwoffii7979	0.0448021
Bacteria; Firmicutes; Bacilli; RF39; NA; Bacilli sp.; NA NA5066	0.05
Bacteria; Proteobacteria; Gammaproteobacteria; Pseudomonadales; Moraxellaceae; Enhydrobacter; Enhydrobacter NA17611761	0.0501792
Bacteria; Proteobacteria; Gammaproteobacteria; Pseudomonadales; Moraxellaceae; Acinetobacter; Acinetobacter NA8989	0.0557491
Bacteria; Firmicutes; Bacilli; Lactobacillales; Streptococcaceae; Streptococcus; Streptococcus NA214214	0.056872
Bacteria; Proteobacteria; Gammaproteobacteria; Pseudomonadales; Moraxellaceae; Moraxella; Moraxella NA274274	0.0588235
Bacteria; Bacteroidota; Bacteroidia; Flavobacteriales; Weeksellaceae; Cloacibacterium; Cloacibacterium NA134134	0.0621118
Bacteria; Actinobacteriota; Actinobacteria; Corynebacteriales; Corynebacteriaceae; Corynebacterium; Corynebacterium NA220220	0.0642202
Bacteria; Proteobacteria; Gammaproteobacteria; Enterobacterales; Enterobacteriaceae; Escherichia-Shigella; Escherichia-Shigella NA101101	0.0665362
Bacteria; Actinobacteriota; Actinobacteria; Micrococcales; Micrococcaceae; Micrococcus; Micrococcus NA102102	0.0763116
Bacteria; Proteobacteria; Gammaproteobacteria; Enterobacterales; Pasteurellaceae; Haemophilus; Haemophilus haemolyticus396396	0.0781654
Bacteria; Proteobacteria; Gammaproteobacteria; Burkholderiales; Comamonadaceae; Hydrogenophaga; Hydrogenophaga NA258258	0.0985915
Bacteria; Deinococcota; Deinococci; Deinococcales; Deinococcaceae; Deinococcus; Deinococcus NA272272	0.10989
Bacteria; Firmicutes; Bacilli; Lactobacillales; Streptococcaceae; Streptococcus; Streptococcus oralis208208	0.110594
Bacteria; Actinobacteriota; Actinobacteria; Propionibacteriales; Propionibacteriaceae; Cutibacterium; Cutibacterium NA4141	0.125115
Bacteria; Proteobacteria; Gammaproteobacteria; Enterobacterales; Enterobacteriaceae; Escherichia-Shigella; Escherichia-Shigella NA152152	0.135608
Bacteria; Proteobacteria; Gammaproteobacteria; Pseudomonadales; Moraxellaceae; Enhydrobacter; Enhydrobacter NA129129	0.138462
Bacteria; Firmicutes; Clostridia; Peptostreptococcales-Tissierellales; Family XI; Anaerococcus; Anaerococcus NA520520	0.15625
Bacteria; Proteobacteria; Gammaproteobacteria; Pseudomonadales; Moraxellaceae; Enhydrobacter; Enhydrobacter NA16671667	0.163043
Bacteria; Firmicutes; Bacilli; Staphylococcales; Staphylococcaceae; Staphylococcus; Staphylococcus NA27502750	0.166667
Bacteria; Proteobacteria; Gammaproteobacteria; Pseudomonadales; Moraxellaceae; Enhydrobacter; Enhydrobacter NA9999	0.177404
Bacteria; Proteobacteria; Gammaproteobacteria; Xanthomonadales; Xanthomonadaceae; Stenotrophomonas; Stenotrophomonas maltophilia4444	0.198264
Bacteria; Proteobacteria; Gammaproteobacteria; Pseudomonadales; Moraxellaceae; Enhydrobacter; Enhydrobacter NA112112	0.198895
Bacteria; Firmicutes; Bacilli; Lactobacillales; Streptococcaceae; Streptococcus; Streptococcus NA295295	0.203333
Bacteria; Proteobacteria; Gammaproteobacteria; Burkholderiales; Comamonadaceae; Delftia; Delftia acidovorans5252	0.213241
Bacteria; Proteobacteria; Gammaproteobacteria; Burkholderiales; Comamonadaceae; Curvibacter; Curvibacter gracilis690690	0.214286
Bacteria; Fusobacteriota; Fusobacteriia; Fusobacteriales; Leptotrichiaceae; Streptobacillus; Streptobacillus NA252252	0.219895
Bacteria; Proteobacteria; Gammaproteobacteria; Pseudomonadales; Moraxellaceae; Acinetobacter; Acinetobacter NA223223	0.228956
Bacteria; Firmicutes; Bacilli; Lactobacillales; Lactobacillaceae; Lactobacillus; Lactobacillus NA12551255	0.230594
Bacteria; Proteobacteria; Gammaproteobacteria; Pseudomonadales; Moraxellaceae; Enhydrobacter; Enhydrobacter aerosaccus140140	0.244256
Bacteria; Actinobacteriota; Actinobacteria; Micrococcales; Micrococcaceae; Kocuria; Kocuria rhizophila212212	0.246809
Bacteria; Firmicutes; Bacilli; Lactobacillales; Streptococcaceae; Streptococcus; Streptococcus NA187187	0.258654
Bacteria; Firmicutes; Clostridia; Lachnospirales; Lachnospiraceae; Johnsonella; Johnsonella NA266266	0.271429
Bacteria; Bacteroidota; Bacteroidia; Flavobacteriales; Weeksellaceae; Cloacibacterium; Cloacibacterium NA13441344	0.27451
Bacteria; Bacteroidota; Bacteroidia; Bacteroidales; Prevotellaceae; Prevotella; Prevotella NA190190	0.292035
Bacteria; Firmicutes; Bacilli; Lactobacillales; Lactobacillaceae; Latilactobacillus; Latilactobacillus NA15591559	0.29562
Bacteria; Proteobacteria; Gammaproteobacteria; Enterobacterales; Pasteurellaceae; Haemophilus; Haemophilus haemolyticus391391	0.296739
Bacteria; Firmicutes; Negativicutes; Veillonellales-Selenomonadales; Veillonellaceae; Veillonella; Veillonella NA32923292	0.301887
Bacteria; Proteobacteria; Gammaproteobacteria; Pseudomonadales; Moraxellaceae; Enhydrobacter; Enhydrobacter NA144144	0.312057
Bacteria; Proteobacteria; Gammaproteobacteria; Burkholderiales; Alcaligenaceae; Achromobacter; Achromobacter NA135135	0.322637
Bacteria; Firmicutes; Bacilli; Staphylococcales; Staphylococcaceae; Staphylococcus; Staphylococcus epidermidis971971	0.322981
Bacteria; Bacteroidota; Bacteroidia; Bacteroidales; Prevotellaceae; Prevotella; Prevotella NA33883388	0.333333
Bacteria; Proteobacteria; Gammaproteobacteria; Enterobacterales; Pasteurellaceae; Haemophilus; Haemophilus influenzae381381	0.351826
Bacteria; Actinobacteriota; Actinobacteria; Corynebacteriales; Corynebacteriaceae; Corynebacterium; Corynebacterium NA27572757	0.37037
Bacteria; Firmicutes; Bacilli; Staphylococcales; Staphylococcaceae; Staphylococcus; Staphylococcus aureus128128	0.412371
Bacteria; Actinobacteriota; Actinobacteria; Micrococcales; Micrococcaceae; Kocuria; Kocuria rhizophila211211	0.416667
Bacteria; Proteobacteria; Gammaproteobacteria; Enterobacterales; Pasteurellaceae; Haemophilus; Haemophilus NA459459	0.424242
Bacteria; Firmicutes; Bacilli; Staphylococcales; Staphylococcaceae; Staphylococcus; Staphylococcus aureus824824	0.440265
Bacteria; Proteobacteria; Gammaproteobacteria; Burkholderiales; Comamonadaceae; Curvibacter; Curvibacter NA5050	0.444641
Bacteria; Firmicutes; Negativicutes; Veillonellales-Selenomonadales; Veillonellaceae; Veillonella; Veillonella NA931931	0.457854
Bacteria; Actinobacteriota; Actinobacteria; Corynebacteriales; Corynebacteriaceae; Corynebacterium; Corynebacterium NA206206	0.458333
Bacteria; Proteobacteria; Gammaproteobacteria; Enterobacterales; Enterobacteriaceae; Escherichia-Shigella; Escherichia-Shigella NA143143	0.472
Bacteria; Proteobacteria; Gammaproteobacteria; Enterobacterales; Pasteurellaceae; Haemophilus; Haemophilus NA299299	0.536585
Bacteria; Proteobacteria; Gammaproteobacteria; Pseudomonadales; Pseudomonadaceae; Pseudomonas; Pseudomonas NA226226	0.55
Bacteria; Firmicutes; Thermoanaerobacteria; Caldicellulosiruptorales; Caldicellulosiraptoraceae; Caldicellulosiruptor; Caldicellulosiruptor NA215215	0.55291
Bacteria; Proteobacteria; Gammaproteobacteria; Enterobacterales; Aeromonadaceae; Aeromonas; Aeromonas NA781781	0.559016
Bacteria; Firmicutes; Bacilli; Staphylococcales; Staphylococcaceae; Staphylococcus; Staphylococcus NA8787	0.613932
Bacteria; Proteobacteria; Gammaproteobacteria; Burkholderiales; Neisseriaceae; Neisseria; Neisseria NA16661666	0.637755
Bacteria; Firmicutes; Clostridia; Lachnospirales; Lachnospiraceae; Johnsonella; Johnsonella NA706706	0.654321
Bacteria; Proteobacteria; Gammaproteobacteria; Enterobacterales; Pasteurellaceae; Haemophilus; Haemophilus NA358358	0.675949
Bacteria; Proteobacteria; Gammaproteobacteria; Enterobacterales; Pasteurellaceae; Haemophilus; Haemophilus NA241241	0.717444
Bacteria; Proteobacteria; Gammaproteobacteria; Enterobacterales; Pasteurellaceae; Haemophilus; Haemophilus NA250250	0.785185
Bacteria; Bacteroidota; Bacteroidia; Bacteroidales; Porphyromonadaceae; Porphyromonas; Porphyromonas NA253253	0.861622
Bacteria; Proteobacteria; Gammaproteobacteria; Enterobacterales; Pasteurellaceae; Haemophilus; Haemophilus influenzae2424	0.994181
Bacteria; Proteobacteria; Gammaproteobacteria; Enterobacterales; Pasteurellaceae; Haemophilus; Haemophilus parainfluenzae291291	1.02667
Bacteria; Firmicutes; Clostridia; Peptostreptococcales-Tissierellales; Family XI; Anaerococcus; Anaerococcus NA207207	1.09091
Bacteria; Proteobacteria; Gammaproteobacteria; Enterobacterales; Pasteurellaceae; Haemophilus; Haemophilus NA244244	1.15865
Bacteria; Proteobacteria; Gammaproteobacteria; Enterobacterales; Pasteurellaceae; Haemophilus; Haemophilus NA243243	1.46226
Bacteria; Proteobacteria; Gammaproteobacteria; Enterobacterales; Pasteurellaceae; Haemophilus; Haemophilus NA238238	1.46685
Bacteria; Firmicutes; Bacilli; Lactobacillales; Streptococcaceae; Streptococcus; Streptococcus pneumoniae240240	1.5463
Bacteria; Fusobacteriota; Fusobacteriia; Fusobacteriales; Leptotrichiaceae; Streptobacillus; Streptobacillus NA965965	1.57576
Bacteria; Proteobacteria; Gammaproteobacteria; Enterobacterales; Pasteurellaceae; Haemophilus; Haemophilus influenzae234234	1.62591
Bacteria; Proteobacteria; Gammaproteobacteria; Burkholderiales; Neisseriaceae; Neisseria; Neisseria NA213213	1.79052
Bacteria; Proteobacteria; Gammaproteobacteria; Pseudomonadales; Moraxellaceae; Moraxella; Moraxella NA392392	2.08036
Bacteria; Proteobacteria; Gammaproteobacteria; Enterobacterales; Pasteurellaceae; Haemophilus; Haemophilus NA262262	2.11957
Bacteria; Proteobacteria; Gammaproteobacteria; Enterobacterales; Pasteurellaceae; Haemophilus; Haemophilus NA245245	2.38633
Bacteria; Proteobacteria; Gammaproteobacteria; Pseudomonadales; Pseudomonadaceae; Pseudomonas; Pseudomonas NA331331	2.44186
Bacteria; Bacteroidota; Bacteroidia; Bacteroidales; Prevotellaceae; Prevotella; Prevotella NA260260	2.46875
Bacteria; Actinobacteriota; Actinobacteria; Micrococcales; Micrococcaceae; Rothia; Rothia mucilaginosa231231	2.52632
Bacteria; Firmicutes; Bacilli; Lactobacillales; Streptococcaceae; Streptococcus; Streptococcus NA216216	2.57131
Bacteria; Proteobacteria; Gammaproteobacteria; Pseudomonadales; Moraxellaceae; Moraxella; Moraxella NA10661066	2.64706
Bacteria; Proteobacteria; Gammaproteobacteria; Pseudomonadales; Moraxellaceae; Moraxella; Moraxella NA341341	3.11404
Bacteria; Firmicutes; Bacilli; Lactobacillales; Streptococcaceae; Streptococcus; Streptococcus pneumoniae360360	4.06347
Bacteria; Proteobacteria; Gammaproteobacteria; Enterobacterales; Pasteurellaceae; Haemophilus; Haemophilus influenzae375375	4.52417
Bacteria; Proteobacteria; Gammaproteobacteria; Enterobacterales; Pasteurellaceae; Haemophilus; Haemophilus influenzae242242	5.9634
Bacteria; Proteobacteria; Gammaproteobacteria; Enterobacterales; Pasteurellaceae; Haemophilus; Haemophilus influenzae239239	6.17767
Bacteria; Proteobacteria; Gammaproteobacteria; Enterobacterales; Pasteurellaceae; Haemophilus; Haemophilus NA2828	8.35522
Bacteria; Proteobacteria; Gammaproteobacteria; Enterobacterales; Pasteurellaceae; Haemophilus; Haemophilus influenzae237237	8.60098
Bacteria; Bacteroidota; Bacteroidia; Bacteroidales; Prevotellaceae; Prevotella; Prevotella NA254254	12.4862
Bacteria; Proteobacteria; Gammaproteobacteria; Pseudomonadales; Moraxellaceae; Moraxella; Moraxella NA918918	12.5556
Bacteria; Firmicutes; Bacilli; Staphylococcales; Staphylococcaceae; Staphylococcus; Staphylococcus NA897897	12.9697
Bacteria; Proteobacteria; Gammaproteobacteria; Enterobacterales; Pasteurellaceae; Haemophilus; Haemophilus NA246246	15.8745
Bacteria; Proteobacteria; Gammaproteobacteria; Enterobacterales; Pasteurellaceae; Haemophilus; Haemophilus NA414414	17.5
Bacteria; Proteobacteria; Gammaproteobacteria; Enterobacterales; Pasteurellaceae; Haemophilus; Haemophilus NA407407	17.7801
Bacteria; Proteobacteria; Gammaproteobacteria; Enterobacterales; Pasteurellaceae; Haemophilus; Haemophilus influenzae395395	21.7847
Bacteria; Actinobacteriota; Actinobacteria; Corynebacteriales; Corynebacteriaceae; Corynebacterium; Corynebacterium NA466466	25.848
Bacteria; Proteobacteria; Gammaproteobacteria; Enterobacterales; Pasteurellaceae; Haemophilus; Haemophilus influenzae378378	38.7865
Bacteria; Firmicutes; Bacilli; Staphylococcales; Staphylococcaceae; Staphylococcus; Staphylococcus NA11	40.3161
Bacteria; Bacteroidota; Bacteroidia; Bacteroidales; Prevotellaceae; Prevotella; Prevotella NA281281	41.9533
Bacteria; Firmicutes; Bacilli; Staphylococcales; Staphylococcaceae; Staphylococcus; Staphylococcus NA184184	53.6667
Bacteria; Proteobacteria; Gammaproteobacteria; Enterobacterales; Pasteurellaceae; Haemophilus; Haemophilus haemolyticus417417	81.6667
Bacteria; Proteobacteria; Gammaproteobacteria; Enterobacterales; Pasteurellaceae; Haemophilus; Haemophilus NA382382	161.208
Bacteria; Firmicutes; Bacilli; Lactobacillales; Streptococcaceae; Streptococcus; Streptococcus vestibularis404404	252.732
Bacteria; Proteobacteria; Gammaproteobacteria; Enterobacterales; Pasteurellaceae; Haemophilus; Haemophilus influenzae387387	369.642
