# Supplementary material for: Comparison between metatranscriptomics and viral metagenomics, 16S, and host transcriptomics for comprehensive profiling of the respiratory microbiome and host response
Source: Front Microbiol. 2026 Jan 7;16:1685035. doi: 10.3389/fmicb.2025.1685035 (PMC12819617; doi:10.3389/fmicb.2025.1685035)
Supplement: Supplementary file 3 [file Table_3.xlsx]

## Sheet: Feuil1
Table S3. Clinical and biological features of the 20 selected nasopharyngeal samples
SampleID	Sex	Age (days)	Hospitalization (days)	symptoms_onset (days)	Preterm	SpO2	Respiratory_frequency	Weight (kg)	Required_Ventilation	Tabagism	Influenza qPCR (Ct)	RSV qPCR (Ct)	PV qPCR (Ct)
20	M	100	3	4	0	90	68	6.055	1	NA	NEG	23.15	NT
21	M	183	1	3	0	96	70	8.055	0	0	NEG	17.17	NT
22	F	45	2	4	0	96	40	4.52	0	NA	NEG	22.94	NEG
24	F	86	5	2	0	100	44	5.92	0	1	NEG	20.11	NT
29	F	27	5	3	1	100	36	2.605	1	1	NEG	21.32	NT
32	M	19	2	2	0	98	48	3.135	0	0	NEG	16.59	NT
44	M	162	1	8	0	94	68	7.165	0	1	NEG	21.4	NEG
47	F	45	1	10	0	94	41	4.79	0	1	NEG	19.32	NEG
59	M	101	1	1	0	98	32	6.69	0	0	NEG	17.64	NT
65	M	32	5	2	0	98	72	4.555	1	1	NEG	15.31	NT
85	F	115	1	4	0	93	72	5.9	0	1	NEG	26.02	NT
89	F	71	11	2	0	98	48	5.37	0	1	NEG	18.02	NT
91	M	185	2	4	1	97	32	7.865	0	0	NEG	23.14	NT
95	F	14	4	4	0	97	36	3.12	1	1	NEG	16.61	NT
101	F	30	4	6	0	98	60	3.58	0	0	NEG	20.23	NT
105	M	39	2	2	0	97	52	4.13	1	1	NEG	21.39	NT
108	F	22	6	2	0	95	44	3.73	1	0	NEG	16.2	NEG
119	F	95	1	3	0	96	68	6.34	0	1	NEG	19.32	NT
121	F	31	2	6	0	96	54	3.71	0	0	NEG	23.95	NT
126	F	35	1	0	0	100	33	4.52	0	0	23.29	NEG	NEG
Ct: Cycle threshold
RSV: Respiratory Syncitial Virus
PV: Picornavirus
NT: Not tested
NEG: No Ct
