# Supplementary material for: Comparison between metatranscriptomics and viral metagenomics, 16S, and host transcriptomics for comprehensive profiling of the respiratory microbiome and host response
Source: Front Microbiol. 2026 Jan 7;16:1685035. doi: 10.3389/fmicb.2025.1685035 (PMC12819617; doi:10.3389/fmicb.2025.1685035)
Supplement: Supplementary file 4 [file Table_4.xlsx]

## Sheet: df_depth
Table S4. Sequencing characteristics of samples
	Metatranscriptomics (MetaRNAseq)									viral metagenomics (vir-mNGS)			bacterial 16S-seq			Human transcriptomics (mRNA-Seq)
sampleID	Total_Raw_reads_MetaRNA-Seq (in Millions)	viral metaRNA-seq reads contamination (%)	bacterial metaRNA-seq reads contamination (%)	Total_filtered_reads_MetaRNA-Seq (%)	Viral_reads_MetaRNA-Seq	Bacterial_reads_MetaRNA-Seq	mRNA_human_reads_MetaRNA-Seq	MS2_IC_reads_MetaRNA-Seq	MS2_IC_RPM_MetaRNA-Seq	vir-mNGS_raw_reads	vir-mNGS reads reads contamination (%)	Viral_reads_vmNGS (reads)	bacterial_16S_raw_reads	bacterial 16S reads contamination (%)	Bacterial_reads_16S-Seq	Human_mRNA_raw_reads	Human_mRNA_reads_mRNA-Seq
20	5.5	6 (<0.001%)	96580 (1.756%)	414251 (7.5%)	4541	221356	188354	8	19.312	21019652	3 (<0.001%)	1624	133243	3 (<0.001%)	93109	30308278	7596323
21	7.2	19 (<0.001%)	138334 (1.92130555555556%)	307448 (4.3%)	26571	89959	190918	7	22.7681	8464141	7 (<0.001%)	586573	140711	14 (<0.001%)	82337	34994158	11712758
22	0.1	0 (<0.001%)	4820 (4.82%)	242 (0.2%)	19	0	223	1	4132.23	7605154	1 (<0.001%)	1475	130166	84 (<0.001%)	66321	8995213	3153142
24	15.6	1 (<0.001%)	31087 (0.199275641025641%)	1031591 (6.6%)	12813	946287	72491	4	3.87751	4226130	2 (<0.001%)	1973321	126056	3867 (<0.001%)	40470	27617250	4080899
29	4	9 (<0.001%)	105884 (2.6471%)	38031 (1.0%)	5315	11447	21269	8	210.355	8788846	18 (<0.001%)	15103	157053	112 (<0.001%)	102698	46945140	11561760
32	9.4	23 (<0.001%)	210136 (2.23548936170213%)	46115 (0.5%)	4313	3727	38075	20	433.698	7455548	6 (<0.001%)	25462	129680	618 (<0.001%)	56084	40628988	15111857
44	16.6	40 (<0.001%)	137593 (0.828873493975904%)	957393 (5.8%)	51398	635870	270125	31	32.3796	6558747	0 (<0.001%)	5648	126260	332 (<0.001%)	60453	48880440	8662256
47	10.1	8 (<0.001%)	222688 (2.20483168316832%)	16314 (0.2%)	2082	9255	4977	18	1103.35	5873562	11 (<0.001%)	64955	134467	21 (<0.001%)	88876	36530109	10072993
59	9.5	3 (<0.001%)	120254 (1.26583157894737%)	511967 (5.4%)	70087	367056	74824	6	11.7195	3300944	4 (<0.001%)	79338	97789	5 (<0.001%)	62103	21437623	2348275
65	0.1	0 (<0.001%)	110 (0.11%)	14751 (14.8%)	1451	4246	9054	1	67.792	7507603	9 (<0.001%)	18180	160104	0 (<0.001%)	113883	12982507	3236886
85	7	12 (<0.001%)	85268 (1.21811428571429%)	342792 (4.9%)	905	205647	136240	9	26.255	7259475	0 (<0.001%)	1684	337795	0 (<0.001%)	40262	29817611	12484731
89	5.2	5 (<0.001%)	380200 (7.31153846153846%)	163721 (3.1%)	97750	1779	64192	7	42.7557	6415262	1 (<0.001%)	47242	295632	5739 (<0.001%)	82501	67392996	10217333
91	19.1	13 (<0.001%)	83229 (0.435753926701571%)	2433233 (12.7%)	9701	1371172	1052360	2	0.821952	5909255	3 (<0.001%)	39999	341090	91 (<0.001%)	101493	19240563	4406185
95	15.6	25 (<0.001%)	437319 (2.80332692307692%)	1313118 (8.4%)	569791	248094	495233	63	47.9774	7882718	1 (<0.001%)	319260	338865	259 (<0.001%)	150335	39839803	9068082
101	5.1	2 (<0.001%)	84309 (1.65311764705882%)	532415 (10.4%)	15142	315126	202147	1	1.87823	7049595	1 (<0.001%)	38402	323185	2542 (<0.001%)	137139	50232383	15985882
105	5.9	12 (<0.001%)	228278 (3.8691186440678%)	36184 (0.6%)	10776	11459	13949	38	1050.19	7877083	18 (<0.001%)	342669	102777	61 (<0.001%)	67818	8075645	1194483
108	9.3	12 (<0.001%)	119802 (1.2881935483871%)	807523 (8.7%)	219504	417116	170903	18	22.2904	7563709	4 (<0.001%)	7389	137637	24 (<0.001%)	70122	24122443	2082533
119	9.2	16 (<0.001%)	42847 (0.465728260869565%)	1045380 (11.4%)	33850	648760	362770	12	11.4791	9881114	1 (<0.001%)	41732	353688	3 (<0.001%)	53298	28721778	4973201
121	4.7	3 (<0.001%)	97142 (2.06685106382979%)	261656 (5.6%)	1450	89999	170207	7	26.7527	7245295	12 (<0.001%)	28878	276596	258 (<0.001%)	95688	30251221	9500795
126	1.9	15 (<0.001%)	19317 (1.01668421052632%)	271565 (14.3%)	5965	122095	143505	3	11.0471	3955071	0 (<0.001%)	496	345950	1492 (<0.001%)	102619	37614496	12244823
