# Supplementary material for: Comparison between metatranscriptomics and viral metagenomics, 16S, and host transcriptomics for comprehensive profiling of the respiratory microbiome and host response
Source: Front Microbiol. 2026 Jan 7;16:1685035. doi: 10.3389/fmicb.2025.1685035 (PMC12819617; doi:10.3389/fmicb.2025.1685035)
Supplement: Supplementary file 5 [file Table_5.xlsx]

## Sheet: Feuil1
Table S5. Sequencing characteristics of NTCs
	NTCs_Ids	raw reads
metaRNA-Seq	NT1_MetaRNA-Seq	5.2 M
	NT2_MetaRNA-Seq	2.5 M
	NT3_MetaRNA-Seq	15.3 M
vir-mNGS	T-R2B3	1512550
	T-R2B1	2200839
	T-R2B2	5438432
	T-H20-R3B1	2353223
	T-H20-R3B2-R	4075010
	T-H20-R3B3-R	6163290
	T-R4B1	1687904
	T-R4B3	1911386
	T-R4B2	3464018
	T-R4B5	4391859
16S-Seq	H20-11-04	65428
	H20-10-04	244566
	H2O1204M	54629
	H2O1204A1	90551
	H2O1304A	246678
	H2O1204A2	279382
	H2O1304M	437178
