# Supplementary material for: Comparison between metatranscriptomics and viral metagenomics, 16S, and host transcriptomics for comprehensive profiling of the respiratory microbiome and host response
Source: Front Microbiol. 2026 Jan 7;16:1685035. doi: 10.3389/fmicb.2025.1685035 (PMC12819617; doi:10.3389/fmicb.2025.1685035)
Supplement: Supplementary file 6 [file Table_6.xlsx]

## Sheet: Feuil1
Table S6: Associations between clinical features and cluster assignments of metaRNA-Seq
	cluster 1 (N = 8)	cluster 2 (N = 12)	pvalue*
age (days)
median (IQR)	90.50 (34.00, 116.25)	42.00 (30.00, 78.50)	0.315
preterm
Yes n (%)	1 (12.50%)	1 (8.33%)	1
tabagism in parents
tabagism (%)	3 (37.50%)	7/10 (70.00%)	0.367
symptoms onset (days)
median (IQR)	2.50 (1.75, 4.50)	3.50 (2.00, 4.00)	0.453
Length of hospitalization stay (days)
median (IQR)	1.50 (1.00, 4.25)	2.00 (1.75, 4.25)	0.55
required ventilation
n (%)	1 (12.50%)	5 (41.67%)	0.37
SpO2
median (IQR)	97.50 (95.75, 98.50)	96.50 (95.50, 98.00)	0.389
respiratory rate
median (IQR)	44.00 (32.75, 62.00)	50.00 (40.75, 68.50)	0.246
RT-PCR RSV (Ct)
median (IQR)	20.11 (18.48, 20.81)	20.32 (17.03, 22.99)	0.833
RSV: Respiratory Syncytial Virus
*Mann–Whitney test was used for all continuous variables. Fisher's exact test was used for all categorical variables.
